# Supplementary material for: In vivo gastrin releasing peptide receptor expression in SDH deficient wild-type gastrointestinal stromal tumours (GIST): potential for theranostic applications
Source: EJNMMI Res. 2025 Oct 21;15:132. doi: 10.1186/s13550-025-01299-3 (PMC12540235; doi:10.1186/s13550-025-01299-3)
Supplement: Supplementary file 1 — Supplementary Material 1 [file 13550_2025_1299_MOESM1_ESM.xlsx]

## Sheet: Sheet1
Patient	Comparison staging imaging		Liver disease volume			Gastric/peritoneal disease volume			Other site volume				Overall disease volume with NeoB uptake (%)
	Modality	Interval from staging to NeoB PET (months)	NeoB PET (cm3)	CT/ MRI (cm3)	% avid	NeoB PET (cm3)	CT/ MRI (cm3)	% avid	Site	NeoB PET (cm3)	CT/ MRI (cm3)	% avid
1	CT	4.2	0.4	75.3	1	0	69.3	0					0.3
2	MRI	3.8	0.1	13.8	1	0	13.3	0					0.4
3	CT	0.8	0.8	7.9	10	21.8	15.8	138					95.4
4	MRI	0.4	0	-	0	0	-	0					0
5	CT	1.6	462.7	2489.5	19	15.5	177	9					17.9
6	CT	3.4	25.9	109.4	24	3.2	33.3	10	Thoracic nodes	0.1	0.1	100	20.4
7	CT	5.1	77.8	364.7	21	4	25.2	16					21
8	CT	4.5	249.6	312.7	80	8.7	3.7	235	Thoracic nodes	0.4	6.2	6	80.2
9	MRI	3	1649.4	900	183	22.1	11.2	197	Seminal vessicles	33.7	37.7	89	179.7
10	MRI	0.5	119.5	68.6	174	67	306.8	22					49.7
11	MRI	4.3	0	-	0	0	-	0					0
12	MRI	1.3	9.8	61.4	16	0	1.7	0					15.5
